# Supplementary material for: Similarity Effect and Purchase Behavior of Organic Food Under the Mediating Role of Perceived Values in the Context of COVID-19
Source: Front Psychol. 2021 Oct 13;12:628342. doi: 10.3389/fpsyg.2021.628342 (PMC8548680; doi:10.3389/fpsyg.2021.628342)
Supplement: Supplementary file 1 [file Table_1.XLS]

## Sheet: Sheet1
gender	age	education	income	UNC1	UNC2	UNC3	UNC4	SCA1	SCA2	SCA3	SCA4	IA1	IA2	IA3	IA4	IA5	FV1	FV2	FV3	FV4	FV5	FV6	FV7	EV1	EV2	EV3	EV4	HV1	HV2	HV3	PB1	PB2	PB3
2	2	3	3	3	2	2	3	4	4	3	4	4	5	3	4	3	4	4	4	4	3	3	3	3	3	3	3	3	4	4	4	3	3
1	2	3	4	2	2	2	4	5	4	4	4	2	2	2	2	2	4	4	4	4	4	4	4	3	3	3	3	4	4	4	4	2	3
2	2	4	4	4	2	2	4	5	5	4	4	4	4	2	2	2	5	5	5	5	3	4	3	3	4	3	4	4	4	5	3	4	3
1	1	4	4	5	2	5	5	4	3	4	4	1	1	1	1	1	4	4	4	5	3	4	4	4	5	1	4	4	4	5	2	1	1
2	1	3	3	3	2	3	4	5	4	4	4	4	4	3	4	4	5	5	5	5	3	4	4	3	4	3	3	3	4	5	4	2	3
2	3	2	2	5	5	4	5	4	5	3	4	1	2	1	2	4	4	5	4	3	2	2	2	1	1	2	3	4	2	1	3	4	2
2	1	4	3	1	2	4	5	5	4	3	4	3	4	2	1	2	2	4	4	2	5	4	5	2	3	2	3	1	1	2	3	4	3
1	2	3	4	4	2	2	2	4	5	4	4	2	4	2	4	2	4	4	5	4	4	4	5	3	3	3	2	4	3	4	4	4	4
1	2	3	4	5	3	5	5	5	4	3	3	4	4	2	4	2	4	5	4	4	2	3	3	2	3	2	3	3	3	4	3	3	3
1	2	3	4	4	4	5	5	4	5	5	4	3	4	4	5	4	4	5	4	5	4	5	5	4	4	3	5	3	5	4	4	5	4
2	1	3	5	5	4	5	5	5	4	4	5	4	3	2	3	3	4	4	3	4	3	3	4	3	4	3	4	5	5	5	4	3	2
2	2	3	5	4	4	4	4	4	4	4	4	4	4	4	4	4	4	4	4	4	4	4	4	4	4	4	4	4	4	5	4	4	4
2	1	3	3	3	4	3	4	5	5	4	4	4	2	1	2	2	3	4	2	4	2	3	2	2	3	2	3	3	2	3	4	3	4
1	2	4	3	3	4	4	4	4	5	4	4	4	4	3	4	3	3	3	3	4	2	3	3	3	3	4	3	4	4	4	4	4	4
2	1	3	2	4	4	5	4	4	4	3	3	2	4	4	5	2	4	4	3	4	3	4	3	2	3	3	4	4	4	4	3	2	2
1	1	4	4	5	3	4	3	4	3	4	3	4	5	1	3	5	5	3	3	4	4	3	4	4	2	2	3	3	3	2	4	1	2
1	1	3	4	5	5	4	5	5	4	3	2	4	2	1	2	1	2	2	2	2	2	2	2	4	4	3	4	4	2	4	2	1	1
2	2	1	2	4	3	3	1	2	2	1	2	4	2	2	3	1	4	4	2	3	1	1	1	3	3	2	4	2	3	2	3	4	3
2	1	3	5	2	1	1	2	5	4	4	4	3	4	4	5	4	5	5	4	5	4	4	4	4	4	4	4	5	5	5	4	4	4
2	1	4	4	5	3	4	5	5	5	4	4	5	4	4	5	2	4	4	3	4	2	3	3	3	2	2	3	3	2	4	4	4	3
2	2	3	4	1	2	2	1	4	4	5	4	2	1	1	2	1	4	5	4	4	4	5	4	2	2	2	1	5	4	4	5	4	4
2	2	3	4	1	2	2	1	5	4	4	5	2	2	1	2	1	4	5	4	5	4	5	4	2	2	5	3	4	4	5	4	5	4
1	2	3	4	4	5	4	4	4	5	4	5	4	5	4	4	4	4	5	4	4	5	5	4	4	5	4	5	4	4	5	4	5	4
2	1	3	2	3	4	3	3	4	4	4	4	4	4	2	4	4	3	4	4	4	4	4	4	4	3	3	3	4	4	4	2	3	4
2	2	4	5	4	2	4	4	5	4	4	4	2	2	2	3	1	4	4	3	4	4	4	4	4	4	3	4	4	3	3	4	4	3
2	3	3	5	5	4	4	5	5	4	4	5	2	1	1	2	1	3	4	3	3	2	3	3	2	2	3	2	3	2	4	3	3	3
2	2	3	5	2	2	2	2	5	4	4	4	2	2	1	3	2	4	4	4	5	2	2	2	2	2	2	2	2	1	2	2	2	2
1	4	3	4	2	2	2	2	5	5	4	4	3	4	3	4	3	5	5	4	5	4	4	4	3	4	4	4	4	3	4	4	4	3
1	2	3	3	1	1	1	1	5	4	4	4	4	4	1	1	1	5	5	5	5	3	4	4	1	1	5	1	5	5	5	3	3	3
2	2	3	5	4	3	4	4	4	4	4	4	2	2	2	2	2	2	4	4	4	2	2	2	2	3	3	2	2	3	3	4	3	3
2	2	3	5	4	2	2	4	4	4	4	4	3	2	2	2	3	4	4	3	4	3	4	4	3	3	3	4	3	4	4	4	3	3
2	2	3	4	4	4	3	2	4	3	4	4	2	2	3	2	2	4	4	4	4	4	3	4	4	4	4	3	3	4	4	4	4	3
2	2	3	5	4	4	4	4	5	4	4	4	1	1	1	2	2	2	2	1	2	1	2	2	1	1	1	1	1	2	1	2	2	2
1	2	3	5	4	2	4	5	5	5	4	5	2	1	1	1	1	4	4	4	4	3	2	3	3	4	3	3	5	4	4	4	4	4
1	1	3	4	2	1	2	4	5	5	4	5	4	4	2	4	4	5	4	4	5	4	5	5	5	5	5	5	5	5	5	4	3	3
2	1	3	5	4	4	2	4	5	4	4	4	1	1	1	1	1	5	5	5	5	5	5	5	4	5	5	5	5	4	2	4	5	4
2	2	3	4	2	1	2	2	4	4	5	4	2	2	1	2	1	4	5	5	4	2	3	3	3	5	5	3	3	4	4	5	4	2
2	2	3	5	4	4	5	4	5	4	4	5	4	4	2	4	2	3	2	2	2	2	2	2	1	1	1	2	2	2	4	2	2	1
2	3	3	2	5	4	5	5	5	4	5	4	5	4	4	5	4	3	2	1	2	2	2	3	4	4	2	3	2	3	2	3	2	3
1	2	3	2	5	4	3	4	5	5	3	4	3	3	2	3	2	5	5	5	5	2	3	2	3	4	4	3	3	3	3	3	1	2
2	1	3	3	5	5	5	5	4	4	3	3	2	2	1	1	1	2	2	1	2	3	2	2	1	1	1	1	1	1	4	2	2	2
2	2	3	4	5	4	5	5	5	4	4	4	5	4	2	4	2	4	4	4	4	2	2	3	3	3	3	3	4	4	4	5	5	5
2	2	3	3	2	2	2	4	5	5	4	5	1	1	1	1	1	5	5	5	5	3	4	3	3	3	3	3	4	5	4	4	5	3
2	2	4	5	2	1	2	2	5	5	4	5	1	1	1	1	2	5	5	4	5	4	4	4	3	4	3	3	4	4	4	4	3	2
1	2	3	4	4	2	4	4	5	5	5	5	4	4	2	4	2	4	4	4	4	4	4	4	4	4	4	4	4	4	4	5	5	5
1	2	3	5	2	1	2	2	4	3	4	5	2	1	2	2	1	4	5	4	5	2	4	5	5	5	4	4	5	2	4	4	5	4
2	3	3	3	4	4	4	4	5	5	4	5	4	4	4	4	2	5	5	5	5	4	4	4	2	2	2	2	4	4	4	4	4	4
2	2	3	5	5	5	5	4	4	4	4	4	2	1	1	2	1	2	3	2	3	3	3	3	2	1	2	1	2	2	1	4	4	4
1	2	3	5	5	5	5	5	5	4	4	4	5	5	5	5	5	4	5	2	5	4	4	3	2	2	2	2	4	2	4	3	3	2
1	1	3	5	2	4	4	5	5	4	4	5	1	2	1	2	1	2	4	2	4	1	2	1	2	3	1	3	1	2	1	3	2	2
1	2	3	4	2	2	1	2	5	5	4	4	2	2	1	2	1	5	5	4	5	4	5	5	4	4	4	5	4	4	5	4	5	4
1	2	2	2	3	3	4	5	4	4	3	4	2	1	1	1	2	3	4	3	4	3	4	4	4	4	3	3	3	3	4	4	3	2
1	3	3	4	2	4	5	4	5	4	4	4	5	5	4	4	4	5	4	4	4	2	2	3	1	1	3	2	1	1	2	3	4	2
2	2	3	3	2	1	2	4	5	4	4	4	1	1	1	1	1	5	5	4	5	4	4	4	3	3	3	3	4	4	4	4	4	3
2	2	3	5	4	2	2	2	4	5	4	5	4	4	2	4	2	4	5	2	5	4	4	4	3	3	3	3	4	4	4	5	5	5
2	1	3	4	4	3	3	4	4	4	3	3	2	2	2	2	2	3	3	3	3	2	3	3	2	3	3	4	2	3	2	3	3	2
1	2	4	5	4	4	5	5	4	4	3	3	2	2	1	1	2	4	2	2	2	1	2	2	2	4	2	3	1	1	2	3	3	3
2	1	3	3	5	3	4	4	5	4	3	3	1	1	2	4	1	2	1	2	2	3	3	2	1	3	3	1	1	2	1	4	3	2
1	1	3	1	5	5	5	5	5	4	4	3	2	4	3	4	4	5	4	2	2	2	2	3	4	4	4	4	4	4	3	4	1	1
1	1	4	5	2	2	2	4	4	5	4	5	3	4	2	4	4	5	5	5	4	2	3	3	4	5	3	4	4	5	4	4	4	4
1	3	3	5	2	1	4	5	5	5	4	4	1	2	1	1	1	5	5	5	5	3	4	4	5	5	5	5	4	4	5	4	4	4
2	1	3	3	4	5	4	4	5	4	2	3	3	4	4	4	3	4	3	3	4	2	3	2	2	2	2	3	3	2	4	1	2	1
2	2	3	5	2	2	2	2	5	4	4	4	1	1	1	2	1	5	5	5	5	4	4	5	3	3	3	3	4	4	4	4	4	2
2	2	3	5	4	4	4	5	5	5	4	5	2	4	2	4	4	4	4	4	5	4	2	2	1	2	2	1	3	2	4	2	2	2
1	2	3	4	2	2	2	4	4	4	5	4	3	2	1	2	2	4	2	4	3	4	5	5	2	3	4	2	3	4	4	4	3	4
2	2	3	4	5	5	5	5	4	4	5	5	2	2	2	2	2	4	4	4	4	2	2	2	2	2	4	2	2	2	2	2	2	2
2	2	3	3	1	1	2	4	5	4	4	5	4	4	1	1	1	5	5	5	4	4	4	4	3	3	4	3	4	4	5	5	4	4
2	1	3	5	4	4	5	4	5	5	4	4	2	4	4	4	2	4	5	3	4	2	2	3	4	4	4	5	4	4	5	4	2	2
2	1	1	3	5	2	4	5	5	5	4	4	4	1	1	2	2	5	5	5	5	2	4	4	3	3	4	3	4	4	5	4	1	1
2	1	2	4	4	3	2	4	5	4	3	4	2	2	1	2	1	4	3	3	4	4	4	3	3	3	2	3	5	4	5	3	2	2
2	1	3	4	2	2	2	3	5	4	4	4	5	5	4	5	4	5	5	4	5	4	4	5	5	4	4	5	5	4	5	4	3	3
2	1	3	5	2	2	2	2	1	2	1	1	1	1	1	1	1	4	4	3	4	3	3	3	3	3	3	3	3	3	3	3	3	3
2	1	3	3	4	4	4	4	4	4	3	4	2	2	2	2	2	4	3	4	4	4	4	4	3	3	3	3	3	4	3	3	4	3
1	2	3	5	3	1	2	4	5	4	4	4	2	2	1	1	1	4	4	4	4	3	4	4	1	2	4	2	3	4	3	4	3	3
1	1	3	4	3	2	3	3	4	5	4	4	3	3	2	3	2	4	5	4	5	3	4	4	3	4	4	4	4	4	4	4	3	2
1	1	3	2	3	4	4	4	4	5	4	4	5	4	4	4	4	4	5	4	5	4	3	4	5	3	4	4	4	4	5	4	3	4
2	3	3	5	4	4	4	4	3	3	3	3	2	2	1	4	2	4	4	4	4	2	2	2	3	3	3	3	3	3	3	2	2	2
1	2	2	3	3	2	3	5	4	4	4	5	4	3	2	3	2	4	4	5	5	2	2	3	3	3	4	3	3	4	4	3	2	3
1	1	3	3	4	4	3	4	3	3	2	3	2	4	2	4	3	4	4	3	4	2	3	2	1	3	4	1	2	1	1	2	2	2
2	2	3	3	4	2	4	5	5	5	4	5	2	2	1	1	1	4	2	5	4	4	4	5	1	2	4	1	2	1	4	4	2	1
2	2	3	4	4	4	3	4	3	3	3	3	4	4	4	4	3	4	5	5	5	2	2	2	3	3	3	3	3	3	3	2	1	1
2	2	3	5	4	2	2	4	5	4	4	4	1	2	1	2	2	4	4	3	4	4	4	5	2	3	3	2	3	3	3	5	3	2
2	2	3	4	1	2	3	4	5	5	4	4	3	2	1	2	1	4	5	4	4	2	3	4	2	1	1	1	1	1	1	2	1	2
2	1	3	5	5	2	3	5	5	4	4	4	2	3	2	3	2	3	4	3	4	2	2	3	2	3	3	2	3	3	3	3	3	2
2	2	3	3	5	5	4	4	5	4	4	4	2	4	1	2	1	4	2	4	4	4	2	4	2	2	3	2	2	2	2	4	2	2
1	1	4	3	4	2	2	4	4	5	4	4	2	2	1	2	2	4	2	2	4	2	2	3	4	3	1	2	4	4	4	3	3	2
1	1	4	5	4	3	4	3	4	4	3	2	3	1	1	2	2	4	4	3	4	2	2	2	2	4	3	4	5	4	4	3	3	4
2	2	3	4	2	1	2	1	5	4	4	5	2	2	1	2	2	4	5	4	4	2	3	4	2	3	4	3	3	4	4	5	3	2
1	2	3	5	2	2	2	2	5	4	4	5	2	2	1	2	2	4	4	4	4	4	3	4	5	5	4	4	4	4	4	5	5	5
2	1	3	4	4	4	4	5	5	4	2	3	1	2	1	1	1	2	3	3	4	2	3	3	4	4	4	4	3	2	3	3	2	2
1	1	3	3	1	4	5	4	2	2	1	2	4	2	4	3	2	1	5	3	2	4	2	3	3	3	5	1	2	2	4	2	4	3
1	2	3	3	2	2	2	2	5	4	4	4	2	1	1	1	1	4	4	4	5	4	4	4	2	2	2	2	5	4	5	4	4	2
2	3	3	3	3	4	4	4	4	3	4	4	3	4	4	4	3	4	4	3	4	4	4	4	4	3	3	4	4	4	3	4	4	3
1	2	4	5	4	4	5	5	5	4	4	5	4	5	4	4	2	4	4	4	4	2	3	2	4	5	4	5	4	4	5	4	5	4
1	1	3	3	5	2	4	5	5	5	5	5	4	4	4	4	4	5	5	5	5	4	4	5	3	3	4	3	4	4	4	3	3	3
1	2	4	5	5	5	4	5	5	4	4	4	2	3	2	2	2	5	5	5	5	2	2	2	5	4	4	5	5	5	4	4	5	3
2	3	3	4	4	3	4	4	5	5	4	5	2	2	1	2	1	4	4	4	5	4	4	4	3	3	3	3	5	4	4	4	2	3
1	1	3	4	5	4	5	5	4	4	4	4	3	3	2	2	2	3	4	4	4	2	4	4	3	3	4	3	3	2	3	3	3	3
1	1	3	2	4	5	5	4	3	3	3	3	5	5	4	5	4	3	2	3	4	4	5	4	4	3	3	3	4	2	1	1	3	1
2	3	3	4	5	5	4	5	4	4	4	4	3	3	3	4	4	4	4	3	4	2	2	3	2	2	3	2	3	1	3	2	2	1
1	3	3	2	4	4	4	5	4	4	4	3	2	4	3	4	1	5	5	4	5	2	4	4	3	4	3	3	4	4	4	3	4	3
1	2	4	5	4	4	3	4	3	4	4	4	4	3	2	2	2	4	4	3	4	3	2	2	2	2	2	2	3	3	3	3	3	3
2	1	3	4	2	2	2	4	5	5	5	5	4	4	4	5	4	5	5	4	5	4	4	4	4	4	5	4	5	5	5	5	4	3
1	1	3	3	4	2	2	4	4	5	4	4	3	4	4	4	4	4	5	4	4	4	4	4	4	4	3	4	4	4	4	3	4	3
1	1	3	4	2	1	3	3	4	3	2	3	2	2	1	2	1	4	4	4	5	4	4	5	2	1	2	1	2	3	3	4	2	1
2	2	3	4	2	2	2	2	5	4	5	5	4	4	4	4	4	5	5	4	5	5	5	5	5	5	4	5	5	5	5	5	5	5
1	2	3	5	2	1	2	2	5	5	5	4	2	2	1	2	3	5	5	5	5	4	4	4	4	4	4	4	5	5	5	4	5	3
1	1	4	5	4	4	4	5	5	5	5	4	4	2	3	4	3	4	5	4	4	4	4	4	4	4	4	4	3	4	5	4	5	4
1	1	3	4	4	4	4	3	4	5	4	4	4	4	4	4	4	4	4	4	4	3	4	4	4	3	4	4	3	4	3	4	3	3
2	2	3	3	5	4	4	4	5	4	4	4	2	1	1	2	1	4	4	4	4	2	2	2	2	2	2	1	2	2	3	5	4	4
1	2	3	2	5	3	4	5	5	4	3	3	4	4	4	4	3	4	4	3	4	2	3	2	1	1	1	1	3	3	3	3	3	1
1	3	3	5	4	3	4	4	4	4	3	4	4	4	2	4	3	2	3	3	4	2	3	3	3	2	2	3	3	4	4	3	3	1
2	1	3	2	4	4	4	5	4	4	3	3	5	5	4	5	3	4	4	4	5	1	2	1	2	3	4	3	1	1	3	2	1	1
1	2	3	3	4	2	4	5	5	5	4	5	2	1	1	2	1	4	2	2	4	2	3	2	3	3	3	2	3	3	2	2	1	1
1	2	2	4	5	4	4	5	4	4	3	3	4	5	2	3	3	4	5	4	5	3	2	2	2	1	2	1	5	4	4	3	2	3
2	1	3	4	5	5	4	4	5	4	4	4	2	2	2	1	2	2	4	4	5	2	4	2	2	2	3	1	3	2	3	5	4	4
1	2	3	3	2	2	2	3	4	4	3	3	2	2	1	2	2	4	4	4	5	2	3	2	2	2	2	2	1	1	1	3	2	1
1	2	3	3	4	4	4	5	5	3	3	3	2	2	1	2	2	4	4	3	3	3	3	4	2	2	3	2	3	3	3	3	3	1
1	1	3	4	4	4	2	4	3	4	3	4	2	2	1	1	1	3	3	3	3	1	2	2	3	2	2	2	3	3	1	2	2	2
2	2	3	4	4	5	4	5	5	5	4	4	1	2	1	2	3	4	5	3	5	2	3	2	2	3	1	3	2	4	3	3	4	3
1	2	2	5	4	4	4	5	5	5	5	4	5	4	4	5	3	4	5	2	5	2	2	2	4	3	3	5	4	4	3	4	5	2
1	1	3	5	5	4	5	5	4	3	4	4	1	2	2	2	2	3	2	1	2	3	2	2	1	1	1	1	3	2	3	5	5	4
1	3	3	4	3	3	3	4	5	4	4	4	3	3	2	2	2	4	4	3	4	3	4	4	3	3	3	3	4	4	4	4	4	3
2	1	3	4	4	3	4	4	5	5	4	4	2	4	2	4	2	4	5	5	5	2	4	4	2	2	4	2	4	4	4	3	2	3
1	2	3	5	5	1	1	2	4	5	4	5	4	5	4	5	4	5	4	4	5	5	4	5	5	5	4	4	4	4	5	4	4	5
1	2	3	5	2	3	3	3	5	4	4	5	3	2	2	3	1	4	3	4	4	3	4	5	5	4	4	5	5	4	4	3	2	3
1	1	4	5	3	3	2	4	4	5	5	5	2	2	1	4	1	4	5	4	4	3	3	4	3	2	3	2	3	4	4	4	4	4
2	1	3	5	3	3	2	4	5	4	4	4	2	2	1	2	2	2	1	2	1	3	3	4	3	1	2	3	1	2	2	3	2	2
1	1	3	3	3	3	4	4	4	4	3	4	4	4	3	3	2	3	3	3	3	4	4	3	2	4	4	2	3	3	3	3	2	2
2	1	2	2	1	1	1	1	1	1	1	1	1	1	1	1	1	1	1	1	1	1	1	1	1	1	1	1	1	1	1	1	1	1
1	1	3	4	1	4	5	2	4	4	3	4	1	2	2	1	3	5	4	5	4	2	1	2	2	3	4	4	3	2	1	3	2	3
2	2	3	4	3	3	2	5	4	4	5	5	4	5	4	4	2	1	2	2	2	2	3	2	1	1	4	1	2	2	3	1	2	1
1	2	3	4	4	4	4	4	5	5	4	4	1	2	1	2	1	1	1	3	3	2	2	3	3	1	2	2	1	2	1	2	2	2
2	1	3	4	4	2	4	4	4	3	3	4	1	1	1	2	2	1	4	3	4	2	3	2	2	1	1	3	1	1	2	3	3	2
1	1	4	5	4	2	4	4	4	4	3	3	1	1	1	1	1	4	3	2	4	3	2	2	1	3	2	1	2	1	3	3	3	3
2	1	3	3	4	2	4	4	3	2	2	3	4	2	2	4	1	4	4	5	4	2	2	3	1	1	1	2	1	3	3	2	2	1
1	1	3	2	5	5	4	4	5	4	3	4	5	5	5	4	4	5	3	3	3	2	2	1	2	4	4	5	2	2	2	3	2	2
2	2	3	5	2	2	2	2	4	4	5	4	1	2	2	2	2	4	4	4	4	4	4	4	4	5	4	4	4	4	4	5	4	4
1	1	3	4	4	2	2	2	3	4	4	3	1	2	2	1	1	5	5	3	4	4	4	3	3	1	1	1	3	1	3	5	4	4
2	2	3	4	4	4	4	4	4	4	3	4	2	4	2	4	2	4	4	3	4	3	4	4	1	2	2	1	3	3	3	3	2	1
1	1	3	5	2	2	3	3	4	5	4	4	4	4	3	4	4	5	5	4	4	2	4	4	4	2	3	2	5	4	5	5	4	4
1	2	3	3	4	3	5	5	4	4	5	5	4	4	4	5	4	2	2	2	3	2	2	1	3	1	2	3	2	2	3	3	2	2
2	1	3	3	5	2	3	4	3	3	2	3	2	3	4	3	2	3	2	3	3	3	3	3	4	5	4	4	3	5	5	5	4	4
1	1	3	5	5	4	4	5	4	5	4	4	2	2	1	3	4	2	2	3	4	2	2	2	2	2	2	2	4	4	4	4	4	2
1	3	3	4	2	4	5	3	3	4	3	5	4	2	1	2	2	3	1	4	3	2	3	3	4	3	2	3	3	1	4	4	3	4
1	1	3	2	5	2	4	4	4	4	4	4	4	4	4	4	5	4	4	4	4	4	4	2	4	4	4	4	4	4	4	4	3	4
1	1	3	5	4	4	4	5	5	4	4	4	4	4	2	4	2	5	5	5	5	5	5	5	3	4	4	3	4	4	4	4	4	4
1	3	3	5	5	4	5	5	4	5	4	4	2	3	1	2	3	5	4	4	5	1	2	2	2	2	1	3	4	3	1	4	3	4
2	2	3	5	4	2	2	4	5	4	4	4	2	2	1	2	3	3	4	4	4	3	5	4	2	3	3	2	5	4	4	3	4	5
1	1	3	4	2	2	3	4	4	4	4	5	4	4	3	5	4	5	5	4	5	3	4	3	4	4	4	5	5	4	5	4	1	2
2	1	3	5	5	3	5	5	4	5	5	4	2	1	1	2	1	4	3	3	4	2	2	2	1	3	2	1	3	4	4	2	2	1
1	1	3	2	5	4	2	4	5	5	4	5	2	3	4	1	1	3	3	3	2	4	3	4	2	3	3	3	4	4	4	4	4	4
1	1	3	5	4	2	3	4	4	3	3	4	1	1	2	2	1	3	4	4	5	4	4	3	3	2	3	2	1	2	2	3	3	2
1	1	3	3	4	2	4	4	4	5	2	5	2	2	3	2	2	4	4	4	3	3	4	5	4	2	4	4	4	2	4	4	5	2
1	1	3	3	5	2	4	4	5	4	4	4	1	1	2	1	2	4	4	4	5	3	5	4	2	2	4	2	4	4	4	4	3	3
1	2	3	5	2	2	2	2	3	2	3	3	2	5	5	3	4	4	2	4	3	4	4	3	2	3	3	3	1	4	3	1	1	1
2	3	3	5	4	4	4	5	4	5	4	4	1	2	1	2	2	4	2	2	4	4	3	4	2	2	4	1	4	4	4	5	3	4
1	2	3	5	4	4	4	3	4	4	5	5	5	5	4	4	4	4	4	4	4	4	5	5	5	4	5	5	4	4	4	4	4	4
1	2	3	5	4	2	2	4	5	5	5	5	4	4	2	2	4	4	4	4	4	2	4	4	4	4	4	2	4	4	4	4	4	4
2	1	3	4	4	4	5	5	5	4	4	4	2	4	2	4	1	4	4	2	4	2	2	2	4	4	4	4	4	5	4	3	4	2
1	1	3	5	4	4	4	2	4	5	3	4	2	2	1	2	2	4	4	4	5	4	4	4	2	3	4	2	3	4	4	4	3	4
1	2	4	2	5	4	4	4	5	5	4	5	2	2	1	2	4	2	3	3	4	2	3	3	3	2	2	3	3	3	3	3	1	3
1	3	3	3	4	4	4	5	4	5	4	4	3	2	1	2	2	4	4	3	4	2	2	3	2	1	2	3	1	3	2	4	3	4
2	1	3	1	5	5	5	5	5	5	5	5	5	5	5	5	5	4	4	4	5	4	4	5	2	2	4	2	2	2	2	3	2	3
2	2	3	3	4	2	4	4	5	4	4	4	2	1	2	3	4	4	4	2	4	4	4	5	5	4	4	5	5	4	4	5	3	4
1	3	3	4	4	4	4	4	4	4	5	5	4	1	3	2	2	4	4	4	4	2	1	2	3	3	3	3	2	3	3	4	4	5
1	2	3	5	2	3	1	3	4	3	2	2	1	3	2	1	2	5	4	5	4	2	3	3	2	2	1	1	3	4	5	4	3	5
1	2	4	4	2	3	4	5	5	4	4	5	1	2	1	2	3	3	2	2	2	4	5	4	3	3	2	2	3	2	1	4	4	3
2	3	3	5	5	5	5	5	5	5	5	5	5	5	5	5	5	5	5	5	5	5	5	5	5	5	5	5	5	5	5	5	5	5
1	1	3	2	3	3	1	4	3	3	4	3	4	5	4	5	4	3	1	4	2	2	2	1	2	4	3	2	3	1	2	2	4	3
1	1	3	5	2	2	2	4	5	5	4	4	2	4	2	4	2	4	3	2	4	2	3	4	2	2	2	2	4	2	3	4	3	4
1	1	3	4	2	2	4	2	5	4	3	4	1	3	2	2	2	2	2	2	2	1	2	1	2	2	2	3	1	1	1	3	2	1
2	1	2	2	4	4	5	5	4	4	5	5	4	2	1	1	1	5	4	4	4	4	4	4	2	2	2	2	2	2	2	4	4	4
1	1	3	5	2	1	1	1	5	4	4	5	3	2	1	1	2	5	5	5	5	4	4	5	4	3	3	4	5	5	5	5	4	4
1	2	3	5	4	1	3	3	3	3	2	3	1	2	1	1	2	2	3	2	2	2	2	1	3	1	1	2	2	1	1	4	3	1
2	2	3	4	2	2	1	1	5	4	4	5	2	1	1	2	2	4	5	4	4	3	4	4	2	4	5	4	4	5	4	5	3	1
1	2	3	5	2	1	2	2	5	4	4	4	5	4	4	4	5	5	5	4	5	4	5	5	5	4	4	4	4	5	5	4	4	2
1	2	3	4	4	2	2	4	5	5	4	4	2	2	1	2	1	4	4	5	5	4	4	4	3	3	3	2	3	2	2	4	2	4
1	1	3	4	3	2	4	4	5	4	5	5	2	2	1	4	1	4	4	2	4	4	5	4	1	1	2	2	4	4	4	4	3	5
2	3	3	4	4	4	4	5	5	5	4	4	4	4	2	4	2	5	5	4	4	2	2	1	2	4	2	2	4	4	4	4	4	4
1	2	3	5	5	4	4	4	4	4	4	5	4	5	2	4	4	4	4	4	5	4	5	4	4	4	4	4	4	5	4	4	4	4
1	4	3	5	5	4	4	5	5	5	4	5	2	2	1	1	1	3	3	3	4	2	2	2	2	2	3	2	3	3	3	3	3	3
2	2	3	4	4	1	4	5	5	4	4	3	2	2	1	2	2	4	5	4	5	2	4	3	4	4	5	5	4	4	5	4	2	1
1	1	4	5	3	3	2	4	5	4	4	5	4	4	2	5	3	4	5	4	5	1	2	4	3	3	3	4	5	5	4	2	4	2
1	1	3	5	2	1	4	4	5	5	5	5	1	1	1	2	1	4	4	4	5	2	2	3	4	4	4	4	4	4	5	2	4	1
1	1	3	4	3	2	2	4	4	5	4	4	1	3	1	2	2	4	4	5	4	4	5	5	3	3	4	3	3	4	4	4	4	3
1	1	3	5	3	1	2	4	4	4	3	3	2	2	1	2	1	4	4	2	5	2	3	3	1	2	3	2	4	3	4	3	3	2
2	1	3	4	4	3	4	4	4	4	4	5	2	2	4	2	2	2	3	2	3	1	2	1	3	3	2	4	4	4	2	4	4	2
1	2	3	2	4	3	2	3	5	4	4	4	2	2	2	2	2	3	3	2	2	2	3	2	2	2	2	2	2	4	3	3	3	3
1	1	3	5	4	4	4	4	4	4	4	4	3	3	2	3	2	4	4	4	4	4	4	4	3	3	4	3	4	4	4	4	2	2
2	2	3	4	2	2	1	2	4	5	4	4	2	2	1	2	2	5	5	5	4	4	4	4	5	4	5	4	5	4	4	4	4	4
1	1	3	3	3	2	2	3	4	5	3	4	2	2	1	2	2	4	4	5	4	3	4	3	4	3	4	3	4	4	5	5	4	4
1	3	4	4	4	3	4	5	5	5	4	4	2	2	1	2	2	4	4	4	5	4	4	4	4	5	4	4	5	4	4	4	4	4
2	3	3	4	5	4	4	5	2	2	2	2	2	2	1	2	1	4	4	2	4	2	2	4	1	1	1	1	3	2	3	2	2	1
1	1	3	3	4	3	4	4	4	3	4	5	4	4	5	5	4	5	4	5	3	4	4	3	3	5	4	4	5	4	3	4	5	3
1	2	3	4	5	2	2	4	5	4	5	4	2	2	1	3	2	2	4	4	4	4	5	5	5	4	4	4	3	4	4	5	4	3
2	1	3	3	4	4	4	4	5	4	4	4	2	2	1	2	1	5	4	3	5	2	3	2	4	4	4	4	2	1	2	4	4	1
1	4	3	3	3	3	4	4	4	3	4	3	2	2	1	2	2	4	4	4	4	3	4	4	3	3	4	3	2	2	3	4	4	3
1	3	3	5	4	5	4	5	5	4	4	5	2	2	2	1	1	3	3	2	2	1	2	2	2	2	2	1	2	2	1	3	3	3
1	2	3	5	3	1	4	5	4	4	3	3	5	5	4	5	4	3	3	2	4	1	2	1	1	2	1	1	2	3	3	2	2	2
2	3	3	2	4	4	4	5	4	4	4	4	4	4	5	4	4	4	2	2	2	4	4	4	3	3	3	3	3	3	3	2	2	2
1	3	3	3	5	1	4	4	4	4	5	5	1	1	1	2	2	4	5	5	5	5	4	4	4	5	5	5	5	5	5	5	5	5
2	2	4	5	5	2	2	5	5	5	4	5	4	5	2	2	2	4	5	5	5	2	3	3	5	5	5	4	5	4	5	4	5	5
2	2	3	5	2	2	2	4	5	4	4	5	4	4	4	4	4	5	5	5	5	3	4	4	4	5	4	4	4	5	4	4	5	5
2	2	3	4	4	2	2	2	4	4	4	5	2	2	2	2	2	4	5	4	5	4	4	3	5	3	4	4	4	4	4	4	5	5
2	3	3	4	4	2	4	4	5	5	5	5	2	1	1	1	1	4	5	5	5	4	4	4	4	5	5	5	5	5	5	5	5	5
1	1	3	4	4	2	3	4	4	5	4	4	4	3	3	2	3	4	4	4	4	2	2	2	4	4	5	4	4	3	4	4	5	4
2	1	3	4	4	3	5	5	4	5	5	5	4	4	4	4	4	4	4	4	5	2	3	3	3	3	3	3	4	5	4	4	4	4
2	2	3	4	2	2	2	2	5	4	4	4	3	3	2	3	2	4	4	4	4	4	4	4	3	3	3	3	4	4	4	4	5	4
2	2	3	4	4	3	4	4	4	4	4	4	1	2	1	1	1	3	2	2	2	3	2	2	1	2	2	1	1	1	1	3	3	3
2	2	3	5	4	3	4	4	5	4	3	4	5	4	4	4	3	4	3	3	4	2	3	4	2	2	3	2	1	1	1	4	4	4
1	2	3	4	3	2	3	4	4	3	2	3	3	3	2	3	2	4	4	4	4	3	3	4	3	3	2	3	2	3	4	2	2	2
2	1	3	5	5	5	5	5	4	4	3	3	4	5	4	5	3	3	3	3	3	2	2	4	3	4	3	3	4	4	4	3	3	3
2	1	3	5	5	4	2	4	5	4	4	5	2	4	2	1	4	4	5	4	4	2	4	4	3	3	5	3	5	4	4	4	4	4
2	1	3	3	4	2	4	4	5	4	4	4	2	1	1	2	2	4	5	4	4	2	3	2	1	2	1	1	2	2	4	4	5	4
2	1	3	3	2	2	2	2	5	5	4	5	4	4	2	4	4	4	5	4	5	4	5	5	4	4	4	4	5	5	5	4	3	3
2	3	3	3	4	5	4	5	5	4	4	4	2	4	2	2	2	4	4	4	5	2	3	4	4	2	2	4	4	4	4	3	4	3
1	2	3	4	2	1	2	2	5	5	5	5	4	4	2	2	2	4	4	4	5	4	4	4	4	5	5	4	4	4	5	5	5	5
2	1	3	5	4	2	4	4	5	4	4	5	2	4	2	4	2	4	4	3	4	4	4	5	4	4	4	5	3	5	4	4	3	4
2	1	3	4	4	2	4	3	5	4	5	4	4	3	2	4	2	5	4	5	5	4	5	5	2	2	3	2	2	1	1	4	2	3
2	2	3	4	2	2	2	2	4	4	4	4	3	2	2	2	2	4	4	4	4	4	4	4	3	3	3	3	4	4	4	4	5	4
2	1	4	4	4	4	4	5	5	5	4	4	5	4	4	4	2	2	2	4	3	2	2	2	2	1	2	1	2	2	2	3	2	3
2	2	3	3	2	1	1	2	5	4	4	5	2	2	1	2	1	5	5	5	5	3	4	5	3	3	3	3	4	4	5	4	5	2
1	2	2	2	5	4	4	4	5	4	5	4	5	4	5	4	5	5	5	5	5	4	5	5	4	5	4	5	2	5	5	5	4	2
1	2	2	4	4	4	4	4	5	5	5	5	4	4	1	4	1	2	4	4	4	2	4	2	2	2	4	2	4	4	4	4	4	4
2	1	3	5	4	4	3	4	4	3	3	3	2	2	3	2	2	3	4	4	5	3	4	4	3	3	3	3	3	4	3	4	3	2
1	1	2	3	5	4	5	5	4	4	3	3	4	4	3	4	4	5	4	3	4	2	3	4	3	5	4	3	4	4	5	3	2	2
2	1	3	3	4	4	4	4	4	4	4	4	2	1	2	4	1	4	4	4	4	2	2	4	2	4	2	2	2	4	4	2	2	2
2	2	3	4	5	2	4	5	5	4	4	4	4	5	3	3	2	4	3	3	4	2	2	2	1	1	2	2	3	3	2	4	4	4
2	1	3	3	4	4	4	4	5	4	2	3	2	2	1	2	1	4	4	4	4	3	2	4	2	2	1	2	2	3	2	2	3	2
1	2	3	4	2	1	1	2	5	5	4	5	2	2	1	2	2	4	4	4	5	4	4	4	4	5	5	4	4	4	5	5	5	5
1	2	3	3	4	3	4	5	5	4	5	5	4	4	3	4	4	5	5	4	5	5	5	4	5	5	5	4	5	5	4	5	4	4
2	2	3	3	4	4	3	5	4	4	4	4	2	5	3	5	4	4	4	5	5	3	4	5	2	2	1	2	4	3	4	3	5	4
2	4	3	5	4	4	4	4	2	4	4	4	4	4	2	2	2	4	4	4	4	3	4	4	2	2	2	2	2	2	2	4	4	4
1	2	2	2	4	4	4	4	5	4	5	4	5	4	4	4	4	3	3	4	4	3	5	3	4	3	4	4	4	5	4	3	3	3
2	1	4	4	4	5	5	4	5	5	4	5	4	4	4	4	5	5	5	5	4	4	4	4	4	4	4	4	4	4	4	5	5	5
1	2	3	4	4	2	4	4	5	4	4	5	2	2	1	2	2	4	4	4	4	2	2	2	2	3	2	2	4	4	4	4	3	2
2	3	2	4	2	4	2	5	5	5	4	4	2	4	1	1	2	4	5	2	5	3	4	4	2	1	2	1	4	2	2	3	3	3
2	1	3	5	4	4	4	5	5	4	4	3	4	2	2	2	2	1	4	4	2	3	4	4	1	1	1	1	1	1	1	4	1	4
2	1	3	5	3	3	2	4	2	1	1	2	1	3	1	3	2	4	4	2	5	3	3	4	1	1	1	2	1	3	2	2	1	2
2	2	3	5	4	3	3	4	3	2	2	3	5	4	2	4	3	3	4	3	5	3	3	4	3	3	3	2	1	4	3	2	1	1
1	1	3	3	4	5	5	3	5	4	5	5	4	4	4	4	2	4	3	3	4	3	4	4	3	3	4	4	5	3	4	3	2	2
1	3	3	5	3	3	3	4	5	5	4	4	2	2	2	2	2	4	4	3	5	3	3	4	3	3	3	3	4	4	4	4	4	4
1	1	3	2	3	2	4	5	4	3	3	3	1	1	1	2	2	4	4	4	5	4	5	4	3	4	4	3	4	4	5	4	3	3
2	3	3	4	3	2	3	3	4	4	3	4	4	4	2	4	3	5	5	5	5	3	4	4	3	3	3	3	4	3	4	3	3	3
1	2	3	4	4	4	5	5	4	3	3	4	2	2	2	2	1	4	4	4	4	2	2	2	4	2	2	4	1	2	1	2	2	2
1	1	3	3	4	3	4	3	3	4	4	3	4	3	4	4	4	3	4	4	4	3	4	4	2	4	3	3	4	4	3	4	5	4
1	2	3	4	4	4	2	3	4	3	3	4	4	3	4	3	5	3	2	2	3	4	3	3	3	2	4	4	2	4	3	3	3	3
2	1	3	4	3	4	4	4	5	4	4	4	4	4	4	4	3	3	4	3	3	4	4	4	3	4	3	4	4	3	4	3	3	3
1	2	2	5	2	3	4	1	2	2	1	2	3	4	2	3	2	3	2	1	2	3	3	2	2	2	3	3	3	1	2	3	2	3
1	3	3	4	4	5	4	2	3	2	3	4	5	3	2	2	3	4	3	4	5	3	2	3	4	2	4	3	2	5	3	4	3	3
1	1	3	2	2	1	2	3	4	5	4	4	2	1	1	2	1	4	3	2	2	3	3	4	1	1	1	2	1	2	2	4	3	4
2	1	4	3	3	2	2	4	5	4	2	2	2	2	1	2	2	4	4	3	5	2	2	4	3	4	4	3	3	3	3	3	3	3
1	4	3	3	4	3	4	4	5	4	4	4	2	2	1	2	2	2	2	2	2	3	3	4	3	3	3	3	2	3	2	3	3	3
2	2	3	3	4	4	4	4	3	4	4	4	2	2	2	2	2	4	4	2	3	3	3	3	2	2	2	2	2	2	2	3	2	2
1	3	3	4	5	3	5	5	4	5	4	4	3	2	1	2	1	4	4	3	4	1	2	1	4	3	2	4	4	3	4	4	3	2
1	3	3	5	4	3	4	4	5	4	3	4	1	1	1	2	1	2	2	2	4	1	1	1	1	1	1	2	3	2	3	3	1	1
1	1	3	3	4	4	4	5	4	4	4	4	2	2	2	2	2	4	4	4	4	3	3	4	1	2	3	2	2	2	1	3	3	3
2	2	3	3	2	1	1	3	4	5	5	4	2	1	1	4	2	4	5	3	5	3	4	2	4	4	4	5	4	5	5	5	3	3
1	1	3	3	5	2	4	5	5	4	4	4	2	3	1	4	1	4	2	1	2	2	3	3	1	2	2	1	3	2	3	3	3	3
1	2	3	5	4	2	5	4	4	5	4	5	2	2	1	1	1	4	5	2	5	2	2	5	5	4	5	4	3	3	4	4	3	3
1	2	3	5	4	5	4	2	4	3	5	4	5	4	3	2	4	5	4	3	4	5	4	5	4	4	4	3	3	5	2	3	4	5
2	1	3	3	2	4	4	4	2	3	2	3	2	2	1	2	1	4	4	4	2	2	2	1	1	1	1	1	1	1	1	3	1	2
1	3	3	2	4	4	3	4	4	4	3	3	2	1	2	2	1	4	4	4	4	2	3	2	1	2	1	2	3	3	4	3	1	2
1	1	3	4	4	2	2	4	4	5	4	5	4	4	2	4	4	4	4	4	4	4	4	5	4	4	4	4	5	5	5	4	4	4
1	2	3	5	5	3	4	5	5	4	3	3	2	2	3	2	3	4	3	4	5	3	4	3	1	1	1	1	4	4	4	2	1	1
1	1	3	5	4	3	4	4	5	4	3	4	2	2	2	2	2	2	2	2	2	3	3	3	2	2	2	2	2	3	2	3	2	1
2	1	3	4	4	4	2	5	5	4	5	4	5	4	4	4	4	5	5	5	5	5	5	4	5	4	4	4	5	5	5	4	4	4
1	2	3	4	5	3	3	4	4	4	5	4	4	3	4	4	4	5	4	4	4	5	5	4	4	5	4	4	5	3	4	5	5	5
1	2	3	4	5	4	5	4	4	4	5	4	4	2	2	4	1	3	3	4	4	3	4	4	2	2	3	2	2	3	3	2	3	2
2	1	3	4	5	4	4	5	4	4	3	5	4	4	2	4	2	5	4	3	5	2	2	4	3	5	3	4	5	5	4	3	5	4
1	1	3	5	4	2	3	4	5	4	4	4	2	2	2	2	2	5	5	4	5	4	5	5	3	3	3	3	5	3	5	5	5	5
1	2	3	5	2	2	1	2	5	4	4	5	2	1	1	2	2	4	5	4	5	4	4	5	4	4	4	5	4	4	5	5	4	3
2	2	3	5	3	2	2	2	4	4	3	3	2	2	1	2	1	4	4	5	5	2	3	4	4	5	4	4	4	3	5	3	2	2
1	2	3	5	5	4	3	5	4	5	4	3	3	4	4	2	3	4	5	4	3	5	2	3	3	5	4	4	4	4	5	3	2	2
1	2	3	3	4	2	2	4	5	5	4	4	5	5	2	4	4	4	5	3	5	2	4	5	4	5	4	4	5	4	5	5	4	4
2	2	3	5	1	1	2	1	5	5	5	5	4	4	2	2	1	4	5	5	5	4	5	5	3	5	5	2	4	4	5	4	4	4
1	3	3	5	2	1	2	2	5	5	3	4	1	1	1	2	1	5	5	4	5	4	5	5	1	1	1	2	4	3	4	5	4	4
1	1	3	5	3	2	2	2	5	5	4	4	1	1	1	1	1	4	3	2	2	2	2	2	1	1	1	1	2	1	2	3	3	3
2	2	4	4	5	4	4	5	4	4	5	4	4	4	4	4	4	5	4	4	5	4	4	5	4	4	4	5	4	4	5	4	3	3
2	2	3	5	2	1	1	2	5	4	4	5	1	2	1	1	2	4	5	4	5	4	5	4	5	5	4	4	5	4	4	5	4	3
1	3	3	3	4	3	2	3	3	2	3	2	5	4	2	3	4	3	2	3	4	5	4	2	4	4	3	3	2	5	4	3	2	4
1	2	3	5	5	5	5	5	4	3	3	3	3	3	3	4	4	4	4	3	4	2	2	2	3	3	3	3	4	3	4	4	4	4
2	2	3	4	2	2	2	4	5	5	4	4	4	3	1	4	2	5	5	3	5	4	5	4	4	5	5	4	5	4	4	5	5	5
1	1	3	3	2	1	1	1	5	4	4	5	4	4	3	4	2	4	4	3	4	4	5	5	3	5	4	3	5	4	4	4	5	4
1	1	3	3	3	4	4	4	4	3	4	3	4	3	4	3	4	3	4	3	4	4	4	3	4	3	4	4	3	4	4	3	4	4
1	1	3	4	4	5	4	5	4	4	4	4	5	5	5	5	4	4	4	4	5	3	4	4	2	2	3	3	4	3	3	4	3	3
2	2	3	3	4	4	4	5	5	5	4	4	2	2	1	2	4	5	5	4	5	3	4	4	4	4	4	5	2	3	3	3	3	3
1	1	3	3	3	2	4	4	5	4	4	4	2	2	1	1	2	4	4	3	4	2	2	3	3	4	3	3	3	4	4	4	4	4
1	1	3	4	4	3	4	4	4	4	4	4	5	3	2	2	2	5	5	4	4	2	2	2	3	5	4	4	5	3	3	3	4	4
1	1	2	4	5	3	2	5	5	4	4	3	1	2	3	4	5	5	5	5	4	4	4	5	3	2	4	3	5	1	4	4	3	3
2	1	3	3	4	5	4	4	5	4	3	3	4	4	3	5	4	4	5	4	5	4	4	5	5	4	4	4	4	5	5	3	3	3
1	1	3	4	3	4	4	4	4	4	5	4	4	4	2	3	4	3	3	4	4	3	4	3	3	2	4	3	4	4	4	4	3	4
2	1	3	3	4	2	4	4	5	5	5	5	4	4	4	2	4	5	5	5	5	5	5	5	5	5	4	5	5	4	5	4	5	4
1	2	3	5	5	5	4	5	3	3	2	3	1	1	1	2	1	4	5	4	5	4	4	5	2	2	2	4	4	5	4	4	2	3
1	3	3	5	5	4	5	5	5	4	4	5	1	1	1	1	2	3	4	3	3	2	2	2	3	4	4	4	2	3	3	4	3	3
1	2	3	5	2	4	4	4	4	3	3	4	2	2	1	3	1	4	5	2	4	1	1	1	2	1	1	2	2	3	3	3	3	3
2	2	3	4	4	3	4	4	5	4	4	3	1	2	1	2	3	4	5	3	5	4	3	5	3	4	1	2	5	4	2	4	3	5
1	1	3	3	2	2	4	4	5	4	4	4	2	3	2	2	3	4	4	2	4	2	3	3	3	3	4	3	4	4	4	3	3	3
2	1	3	5	4	2	4	5	5	4	4	4	2	1	1	2	1	4	4	3	5	2	2	3	3	2	3	4	2	3	2	3	2	3
1	1	3	2	4	1	2	4	4	5	5	4	5	4	4	5	4	5	5	4	5	4	5	5	5	3	3	4	4	5	4	3	4	2
1	2	3	2	2	2	1	4	5	4	4	4	3	4	2	3	2	4	5	4	5	4	4	3	4	5	5	4	3	5	4	3	3	3
2	1	3	4	2	2	2	4	3	2	2	3	2	3	2	2	2	4	4	4	4	3	3	4	3	2	3	2	3	3	4	3	3	3
2	3	3	3	4	2	2	4	3	2	3	4	5	4	2	3	4	3	2	2	3	4	3	2	4	4	3	5	3	3	2	3	2	3
1	1	3	4	3	3	2	3	5	5	4	4	5	3	3	4	5	5	5	4	5	3	3	3	4	5	5	5	5	4	5	5	4	4
2	2	3	2	5	3	3	4	3	3	3	3	2	1	1	1	1	2	2	2	2	2	2	1	1	1	1	1	1	4	1	2	2	2
1	2	3	3	4	3	4	4	2	4	4	3	3	5	2	2	1	2	4	2	4	2	1	2	4	4	4	2	2	3	2	2	5	2
1	2	3	3	4	2	5	5	5	4	4	4	4	5	4	4	5	5	5	4	5	5	5	5	3	4	5	3	4	4	5	4	4	4
2	2	3	2	4	4	2	3	4	4	4	5	4	5	4	4	3	5	4	5	4	4	4	5	4	4	5	4	4	5	4	3	1	2
1	2	3	5	4	2	3	5	4	5	4	4	2	1	1	2	2	4	5	4	5	4	4	5	3	4	3	4	5	4	4	3	2	3
2	3	3	3	4	4	4	4	5	5	4	4	4	2	2	2	2	2	2	2	4	2	2	2	2	2	2	2	2	3	2	3	2	2
1	1	3	4	4	4	5	4	4	4	3	3	4	5	3	5	4	4	5	4	4	4	3	4	3	3	3	4	4	4	4	3	3	3
2	2	3	4	2	2	4	4	4	4	4	5	2	2	2	2	2	4	4	4	4	2	4	4	4	4	4	4	4	4	4	4	4	4
1	1	2	2	4	4	5	5	4	3	4	4	4	2	2	2	2	4	4	4	5	4	4	3	4	5	4	4	4	5	4	3	4	4
2	1	3	5	1	1	1	4	5	4	4	4	2	2	1	2	1	4	4	4	4	2	4	4	3	3	4	3	3	2	4	4	4	4
1	2	3	5	2	2	3	4	4	5	4	4	2	4	1	2	2	4	4	3	4	2	3	3	4	4	4	4	4	4	4	4	4	4
1	1	3	4	4	4	4	5	4	4	3	3	4	4	4	5	2	4	4	5	5	4	4	5	3	3	2	3	4	2	2	2	1	1
2	3	3	4	4	4	5	3	3	2	3	4	5	4	3	2	2	3	3	4	5	3	2	2	4	4	3	5	3	3	2	3	4	5
1	4	3	3	4	4	4	5	5	5	4	4	2	2	1	1	1	4	4	4	4	2	2	4	3	3	3	3	2	2	2	4	4	4
2	1	3	4	4	4	4	4	3	3	2	3	2	2	2	2	2	4	4	3	3	3	3	2	2	2	2	2	2	3	3	4	4	4
1	2	3	5	3	3	4	3	3	4	4	4	4	5	4	5	5	2	3	4	4	1	1	2	4	4	1	3	4	3	3	3	3	3
2	1	3	4	2	2	1	1	5	4	4	5	3	3	2	2	1	4	5	4	5	4	4	5	3	4	4	3	3	5	4	4	5	4
1	1	3	5	4	4	5	5	4	4	3	4	2	4	2	3	2	3	2	2	3	3	3	3	2	2	2	2	3	3	3	4	4	4
2	2	4	4	4	3	2	4	4	4	4	4	5	2	2	2	2	4	4	4	4	3	4	4	2	4	4	2	2	2	3	4	4	4
1	2	4	5	4	4	4	4	4	3	4	4	2	2	1	2	1	4	4	3	4	2	2	4	3	3	4	3	4	4	4	4	4	4
1	1	3	2	5	4	5	5	5	5	4	4	1	1	2	3	2	4	5	4	3	2	3	4	1	2	2	1	4	3	4	4	3	2
2	3	3	3	4	5	3	3	3	2	3	4	5	4	3	2	1	2	3	4	4	3	2	2	2	4	3	3	4	2	3	3	4	3
1	1	3	3	4	2	4	4	5	5	5	5	5	4	4	4	4	5	5	5	5	4	4	4	4	4	4	4	4	4	5	5	4	4
1	2	3	5	4	4	4	4	5	5	5	5	2	2	1	2	2	4	4	4	4	3	4	4	3	3	4	3	4	4	4	4	4	4
2	2	4	5	4	4	4	4	4	4	4	5	4	4	4	4	4	4	4	4	4	2	4	4	4	4	4	4	4	3	4	3	4	4
1	2	3	2	4	4	4	4	5	5	4	4	3	2	1	2	2	4	4	3	4	2	3	3	3	4	4	4	3	4	4	4	3	3
1	1	3	2	2	4	4	5	4	3	3	3	5	4	2	2	2	2	2	2	2	2	2	2	2	2	2	2	2	2	2	3	3	3
2	3	3	3	5	5	4	2	3	2	3	3	5	4	2	3	4	3	4	3	5	3	3	4	2	4	5	3	5	3	4	4	3	4
2	2	4	4	4	4	2	4	5	5	4	5	1	2	1	2	2	5	5	4	5	5	4	4	4	3	2	3	4	5	4	4	5	3
1	2	3	4	1	2	1	2	5	4	4	4	5	4	4	5	4	4	5	4	4	4	4	5	4	4	4	4	4	5	4	4	4	4
1	4	3	4	5	4	4	5	4	4	4	4	2	2	1	4	2	4	5	2	4	2	2	4	3	4	3	3	4	4	4	3	3	3
2	2	3	5	2	2	1	2	5	4	4	5	4	4	3	4	4	4	5	4	5	4	4	4	3	4	3	4	4	5	4	5	4	4
1	1	3	4	2	2	2	2	4	4	4	4	2	1	1	2	1	4	4	4	4	2	2	3	2	2	2	2	3	3	2	4	3	3
1	2	4	5	4	3	4	5	4	5	4	5	2	1	1	3	2	4	4	5	4	2	3	4	3	4	4	3	2	4	3	4	4	4
2	1	3	3	5	2	4	5	2	1	1	2	5	5	2	5	4	5	5	4	4	1	2	2	4	2	3	4	2	4	2	3	2	2
2	2	3	4	3	4	2	5	2	2	1	3	4	4	1	4	2	5	4	4	4	1	2	2	4	4	2	3	2	4	3	4	2	2
1	2	3	3	4	3	4	4	5	4	4	4	2	2	1	2	2	2	3	3	2	2	4	2	2	2	2	2	3	4	4	4	3	3
1	2	3	5	2	1	4	1	4	5	4	4	4	5	2	4	5	4	5	4	4	4	5	5	5	4	4	5	4	4	5	4	4	4
1	1	4	5	1	2	2	4	5	4	4	4	1	2	2	3	3	5	5	4	5	4	4	5	2	2	2	3	2	3	3	4	2	2
